# Supplementary material for: Investigating Pneumonia Etiology Among Refugees and the Lebanese population (PEARL): A study protocol
Source: Gates Open Res. 2019 Jun 13;2:19. Originally published 2018 Apr 18. [Version 2] doi: 10.12688/gatesopenres.12811.2 (PMC7569241; doi:10.12688/gatesopenres.12811.2)
Supplement: Supplementary file 1 [file gatesopenres-2-14036-s0000.tgz]

Archive with 1 entries (1 files):
- 10f9b0d4-229e-4228-810e-3ec29945b181.pdf
