# Supplementary material for: Investigating Pneumonia Etiology Among Refugees and the Lebanese population (PEARL): A study protocol
Source: Gates Open Res. 2019 Jun 13;2:19. Originally published 2018 Apr 18. [Version 2] doi: 10.12688/gatesopenres.12811.2 (PMC7569241; doi:10.12688/gatesopenres.12811.2)
Supplement: Supplementary file 2 [file gatesopenres-2-14036-s0001.tgz]

Archive with 1 entries (1 files):
- d02e7add-0bac-4543-aa0e-4acb575e8c6c.pdf
